# Supplementary material for: XPC deficiency increases risk of hematologic malignancies through mutator phenotype and characteristic mutational signature
Source: Nat Commun. 2020 Nov 17;11:5834. doi: 10.1038/s41467-020-19633-9 (PMC7672101; doi:10.1038/s41467-020-19633-9)
Supplement: Supplementary file 5 — Supplementary Data 1 [file 41467_2020_19633_MOESM5_ESM.xlsx]

## Sheet: SBS
MutationType	SA002T2	SA006T2	SA007T3	SA010T2	SA009T1	SA012T2	SA011T2	SA008T6
A[C>A]A	301	1534	191	840	1652	1570	809	1746
A[C>A]C	260	1365	104	706	1467	1414	721	1630
A[C>A]G	50	157	37	91	130	165	89	193
A[C>A]T	399	1568	172	863	1834	1636	871	2003
A[C>G]A	115	837	82	451	936	789	385	933
A[C>G]C	53	325	22	151	379	277	138	349
A[C>G]G	15	134	26	80	155	132	67	153
A[C>G]T	117	810	48	399	948	820	383	997
A[C>T]A	203	1581	176	850	1818	1572	837	1725
A[C>T]C	70	661	26	323	672	620	293	685
A[C>T]G	27	189	48	101	197	166	195	158
A[C>T]T	281	2073	132	1117	2303	1940	1062	2341
A[T>A]A	65	377	63	212	445	367	197	410
A[T>A]C	64	361	37	186	391	392	191	388
A[T>A]G	80	343	64	211	398	379	177	390
A[T>A]T	129	580	116	283	611	587	296	610
A[T>C]A	54	278	78	136	311	238	133	260
A[T>C]C	69	343	39	191	405	358	192	452
A[T>C]G	15	211	24	102	190	100	78	179
A[T>C]T	63	293	88	121	326	237	137	287
A[T>G]A	22	177	27	92	202	158	76	207
A[T>G]C	12	73	5	32	68	61	39	86
A[T>G]G	45	340	36	194	398	348	158	360
A[T>G]T	45	210	18	80	206	177	82	199
C[C>A]A	162	937	128	497	965	1113	561	1174
C[C>A]C	86	565	82	301	613	638	305	698
C[C>A]G	20	90	25	35	74	80	38	77
C[C>A]T	193	791	118	476	931	948	460	1050
C[C>G]A	10	102	6	71	159	103	55	144
C[C>G]C	8	79	6	42	94	58	34	89
C[C>G]G	2	51	4	28	60	20	34	49
C[C>G]T	10	138	5	92	152	110	53	156
C[C>T]A	15	169	39	79	166	143	72	161
C[C>T]C	8	153	27	62	126	128	64	143
C[C>T]G	6	83	28	36	98	48	123	62
C[C>T]T	124	1048	106	604	1087	1128	568	1198
C[T>A]A	59	342	47	194	385	393	184	424
C[T>A]C	46	333	50	162	407	391	164	385
C[T>A]G	63	361	65	172	361	387	172	433
C[T>A]T	132	536	148	260	610	640	277	643
C[T>C]A	25	63	22	29	56	55	28	54
C[T>C]C	43	328	72	181	346	315	171	332
C[T>C]G	9	66	12	52	97	58	41	91
C[T>C]T	22	98	29	32	88	65	36	76
C[T>G]A	6	44	3	17	71	36	23	63
C[T>G]C	1	28	6	19	56	26	21	60
C[T>G]G	17	208	15	130	267	186	96	240
C[T>G]T	4	85	7	33	83	52	32	65
G[C>A]A	115	620	62	358	698	665	349	739
G[C>A]C	61	419	38	204	439	432	200	473
G[C>A]G	15	57	13	33	61	57	19	59
G[C>A]T	130	455	51	283	549	535	278	592
G[C>G]A	17	123	11	61	135	110	49	136
G[C>G]C	16	113	12	61	130	115	40	125
G[C>G]G	6	55	7	25	46	47	21	33
G[C>G]T	20	136	13	82	182	173	79	186
G[C>T]A	29	200	30	97	202	184	104	205
G[C>T]C	19	215	26	100	190	192	84	209
G[C>T]G	11	104	43	46	106	65	75	86
G[C>T]T	66	589	66	347	628	587	303	595
G[T>A]A	54	240	22	130	258	265	125	321
G[T>A]C	32	137	18	65	192	161	74	198
G[T>A]G	37	210	30	110	205	186	94	216
G[T>A]T	49	302	83	147	352	326	153	351
G[T>C]A	13	74	26	27	78	47	30	70
G[T>C]C	16	144	21	101	171	156	74	166
G[T>C]G	6	67	10	39	83	51	39	75
G[T>C]T	17	85	33	35	86	57	29	71
G[T>G]A	0	54	5	20	49	37	17	52
G[T>G]C	5	34	1	12	46	36	14	37
G[T>G]G	27	227	14	97	264	208	101	244
G[T>G]T	17	78	15	48	98	97	48	111
T[C>A]A	169	747	95	394	829	829	438	886
T[C>A]C	83	523	72	230	580	599	290	643
T[C>A]G	4	41	14	23	37	40	25	44
T[C>A]T	224	879	182	490	1022	1062	496	1156
T[C>G]A	17	146	21	85	159	122	68	137
T[C>G]C	5	99	17	49	130	115	52	103
T[C>G]G	8	46	7	22	37	45	24	42
T[C>G]T	53	362	50	179	406	308	151	361
T[C>T]A	36	232	51	117	270	215	117	292
T[C>T]C	27	205	49	138	247	216	111	248
T[C>T]G	10	59	24	28	71	51	33	56
T[C>T]T	107	847	97	472	929	901	428	951
T[T>A]A	99	454	78	273	501	475	259	518
T[T>A]C	71	394	74	231	390	418	215	449
T[T>A]G	45	187	44	91	220	202	127	225
T[T>A]T	190	871	294	494	954	938	462	998
T[T>C]A	25	97	32	44	119	78	32	68
T[T>C]C	67	343	73	168	326	304	169	324
T[T>C]G	15	67	11	22	70	33	22	60
T[T>C]T	35	186	68	70	173	137	61	149
T[T>G]A	11	55	11	41	84	86	29	78
T[T>G]C	9	60	15	30	81	73	23	63
T[T>G]G	32	258	54	127	265	268	118	269
T[T>G]T	33	212	63	121	273	213	103	195

## Sheet: DBS
MutationType	SA002T2	SA006T2	SA007T3	SA010T2	SA009T1	SA012T2	SA011T2	SA008T6
AC>CA	0	7	2	0	5	0	3	3
AC>CG	0	1	0	0	1	0	0	2
AC>CT	2	2	0	0	1	0	0	1
AC>GA	2	3	0	0	4	2	2	2
AC>GG	0	3	0	1	0	2	0	1
AC>GT	0	3	0	1	2	2	0	3
AC>TA	0	2	0	2	6	5	1	2
AC>TG	0	1	0	0	0	1	0	0
AC>TT	1	1	0	1	4	1	3	3
AT>CA	0	1	0	1	1	0	0	0
AT>CC	1	0	0	0	3	0	0	1
AT>CG	0	0	0	0	0	0	0	0
AT>GA	0	1	0	0	1	1	0	1
AT>GC	2	5	0	0	4	0	1	1
AT>TA	0	0	0	2	1	0	1	0
CC>AA	1	10	1	8	7	7	4	10
CC>AG	0	0	0	1	4	5	2	5
CC>AT	2	7	0	1	6	6	5	5
CC>GA	0	1	0	0	1	0	0	1
CC>GG	0	0	0	1	1	1	0	1
CC>GT	1	1	1	0	2	1	1	2
CC>TA	1	1	0	1	3	1	1	2
CC>TG	0	4	0	0	1	0	1	4
CC>TT	0	4	0	3	2	5	3	2
CG>AT	0	0	0	1	0	4	0	0
CG>GC	0	0	0	0	0	0	0	0
CG>GT	0	0	0	0	0	0	1	0
CG>TA	0	3	0	1	0	1	1	2
CG>TC	0	1	0	0	3	0	0	3
CG>TT	0	3	3	3	2	1	4	4
CT>AA	0	1	0	1	3	3	0	3
CT>AC	0	1	0	1	3	1	0	1
CT>AG	0	0	0	3	0	2	3	5
CT>GA	0	1	0	1	1	1	0	1
CT>GC	0	1	1	1	3	2	0	1
CT>GG	0	0	0	0	1	0	0	1
CT>TA	0	4	1	1	5	5	3	5
CT>TC	1	8	0	1	4	2	1	5
CT>TG	1	5	1	2	2	4	2	4
GC>AA	5	5	3	3	7	6	8	4
GC>AG	0	4	1	4	2	7	0	5
GC>AT	1	4	2	3	6	2	2	10
GC>CA	0	0	1	2	1	0	1	3
GC>CG	0	0	0	0	0	0	0	0
GC>TA	0	1	0	0	1	0	1	1
TA>AT	0	4	0	0	6	3	1	1
TA>CG	0	0	0	0	1	0	0	0
TA>CT	2	2	0	1	3	4	1	6
TA>GC	0	0	0	1	0	0	0	0
TA>GG	0	0	0	0	3	0	0	2
TA>GT	0	1	0	1	0	0	0	3
TC>AA	1	5	8	7	2	9	2	8
TC>AG	0	5	0	1	1	0	2	5
TC>AT	2	3	2	5	8	5	4	12
TC>CA	0	3	0	0	6	1	1	5
TC>CG	0	0	0	1	3	1	0	1
TC>CT	0	2	0	1	6	4	2	6
TC>GA	0	2	0	0	1	2	0	3
TC>GG	0	0	0	0	0	0	0	1
TC>GT	0	0	0	1	3	1	1	4
TG>AA	0	5	0	2	2	4	2	2
TG>AC	0	1	0	1	2	1	0	0
TG>AT	0	10	2	1	12	7	1	8
TG>CA	8	16	0	6	25	7	11	21
TG>CC	2	3	0	0	2	1	0	4
TG>CT	2	11	2	10	11	12	4	14
TG>GA	2	2	1	1	1	1	0	3
TG>GC	0	1	0	1	3	1	2	0
TG>GT	0	6	1	0	6	3	2	3
TT>AA	0	1	0	1	3	3	1	5
TT>AC	0	0	0	1	0	1	1	3
TT>AG	1	0	0	0	1	0	1	1
TT>CA	0	3	1	1	4	0	3	1
TT>CC	0	5	0	2	4	1	0	6
TT>CG	0	2	0	0	0	1	0	1
TT>GA	1	0	0	0	2	0	0	1
TT>GC	0	0	0	0	1	0	1	1
TT>GG	0	0	0	0	2	1	0	0

## Sheet: ID
MutationType	SA002T2	SA006T2	SA007T3	SA010T2	SA009T1	SA012T2	SA011T2	SA008T6
1:Del:C:0	42	554	62	322	605	625	273	626
1:Del:C:1	12	113	12	71	135	115	46	124
1:Del:C:2	3	21	4	12	22	17	12	18
1:Del:C:3	2	14	2	14	17	13	9	18
1:Del:C:4	2	14	2	9	10	6	11	12
1:Del:C:5	3	7	3	7	14	5	4	4
1:Del:T:0	13	99	10	55	82	103	62	67
1:Del:T:1	5	27	8	20	37	33	18	22
1:Del:T:2	3	57	11	41	96	58	31	69
1:Del:T:3	5	96	14	41	112	78	44	87
1:Del:T:4	8	89	21	39	106	72	34	65
1:Del:T:5	45	205	109	232	1186	98	127	667
1:Ins:C:0	3	29	1	13	9	17	10	11
1:Ins:C:1	0	5	0	4	2	6	2	1
1:Ins:C:2	0	2	0	0	2	0	0	0
1:Ins:C:3	0	6	0	0	0	3	2	0
1:Ins:C:4	0	2	0	0	1	2	0	0
1:Ins:C:5	1	7	1	1	0	2	0	2
1:Ins:T:0	5	40	6	17	23	37	21	17
1:Ins:T:1	1	12	3	6	10	16	6	8
1:Ins:T:2	0	11	0	5	2	9	2	2
1:Ins:T:3	3	11	3	4	4	12	5	1
1:Ins:T:4	0	6	2	3	2	6	2	1
1:Ins:T:5	40	75	70	58	43	69	60	28
2:Del:R:0	3	22	2	8	28	25	22	21
2:Del:R:1	2	13	1	9	4	15	17	6
2:Del:R:2	1	2	0	7	3	13	5	2
2:Del:R:3	0	1	1	0	1	3	1	2
2:Del:R:4	0	3	0	2	1	12	3	0
2:Del:R:5	1	223	3	333	188	430	245	164
3:Del:R:0	5	9	0	8	10	9	6	10
3:Del:R:1	1	2	2	4	3	3	1	3
3:Del:R:2	0	1	0	0	0	2	0	1
3:Del:R:3	0	1	1	1	0	9	3	0
3:Del:R:4	0	14	0	27	0	35	35	0
3:Del:R:5	0	19	0	54	33	60	39	28
4:Del:R:0	1	6	1	0	6	1	5	6
4:Del:R:1	0	3	2	0	1	1	0	1
4:Del:R:2	0	5	3	2	1	4	1	0
4:Del:R:3	0	14	1	13	2	34	15	0
4:Del:R:4	0	8	0	20	1	26	17	3
4:Del:R:5	1	13	0	23	7	30	16	9
5:Del:R:0	0	19	9	8	20	17	12	15
5:Del:R:1	2	1	2	0	9	3	1	7
5:Del:R:2	1	2	2	6	6	4	8	1
5:Del:R:3	1	0	1	12	3	7	10	3
5:Del:R:4	0	3	1	3	4	2	0	0
5:Del:R:5	0	1	0	0	1	0	1	1
2:Ins:R:0	4	54	2	24	23	47	20	26
2:Ins:R:1	0	15	0	0	2	4	7	3
2:Ins:R:2	1	2	1	1	0	2	1	3
2:Ins:R:3	0	2	0	0	1	1	1	0
2:Ins:R:4	0	2	0	1	0	0	0	0
2:Ins:R:5	11	39	7	20	5	39	21	4
3:Ins:R:0	3	15	4	10	7	13	6	4
3:Ins:R:1	0	4	0	0	2	2	0	2
3:Ins:R:2	0	0	0	0	0	0	0	0
3:Ins:R:3	0	0	0	0	1	1	0	0
3:Ins:R:4	0	1	0	0	0	0	0	0
3:Ins:R:5	0	3	4	4	3	5	1	1
4:Ins:R:0	4	26	3	5	15	10	5	13
4:Ins:R:1	1	2	0	1	5	5	1	3
4:Ins:R:2	0	2	0	0	0	0	0	0
4:Ins:R:3	0	0	0	0	0	0	0	0
4:Ins:R:4	2	1	3	0	0	1	1	0
4:Ins:R:5	1	2	7	2	5	6	2	4
5:Ins:R:0	7	54	5	11	23	33	14	32
5:Ins:R:1	0	4	4	2	4	8	6	4
5:Ins:R:2	0	3	1	1	4	6	2	1
5:Ins:R:3	3	6	0	0	1	6	2	2
5:Ins:R:4	0	2	0	0	1	7	1	3
5:Ins:R:5	2	1	1	0	1	7	3	0
2:Del:M:1	0	35	5	26	40	42	35	32
3:Del:M:1	0	4	0	4	6	5	5	6
3:Del:M:2	0	13	1	8	6	5	4	12
4:Del:M:1	2	15	2	10	7	26	14	7
4:Del:M:2	0	3	3	2	7	4	1	3
4:Del:M:3	2	12	2	8	7	17	6	4
5:Del:M:1	3	60	10	35	34	59	27	21
5:Del:M:2	3	3	1	4	8	7	6	3
5:Del:M:3	1	12	7	7	18	17	6	9
5:Del:M:4	1	5	1	3	10	7	5	4
5:Del:M:5	13	28	1	17	33	29	11	28
