# Supplementary material for: XPC deficiency increases risk of hematologic malignancies through mutator phenotype and characteristic mutational signature
Source: Nat Commun. 2020 Nov 17;11:5834. doi: 10.1038/s41467-020-19633-9 (PMC7672101; doi:10.1038/s41467-020-19633-9)
Supplement: Supplementary file 6 — Supplementary Software 1 [file 41467_2020_19633_MOESM6_ESM.zip]

Archive with 17 entries (14 files):
- Supplementary_code/
- Supplementary_code/.DS_Store
- __MACOSX/
- __MACOSX/Supplementary_code/
- __MACOSX/Supplementary_code/._.DS_Store
- Supplementary_code/fasta2string.class
- Supplementary_code/genRD4Genome.class
- Supplementary_code/mapability_demo.bed
- __MACOSX/Supplementary_code/._mapability_demo.bed
- Supplementary_code/Counter.class
- Supplementary_code/vcf_file.vcf
- Supplementary_code/README.txt
- __MACOSX/Supplementary_code/._README.txt
- Supplementary_code/fasta2string.java
- __MACOSX/Supplementary_code/._fasta2string.java
- Supplementary_code/genRD4Genome.java
- __MACOSX/Supplementary_code/._genRD4Genome.java
