# Supplementary material for: XPC deficiency increases risk of hematologic malignancies through mutator phenotype and characteristic mutational signature
Source: Nat Commun. 2020 Nov 17;11:5834. doi: 10.1038/s41467-020-19633-9 (PMC7672101; doi:10.1038/s41467-020-19633-9)
Supplement: Supplementary file 6 — Supplementary Software 1 [file 41467_2020_19633_MOESM6_ESM.zip › Supplementary_code/mapability_demo.bed]

1	0	249250621
2	0	243199373
3	0	198022430
4	0	191154276
5	0	180915260
6	0	171115067
7	0	159138663
8	0	146364022
9	0	141213431
10	0	135534747
11	0	135006516
12	0	133851895
13	0	115169878
14	0	107349540
15	0	102531392
16	0	90354753
17	0	81195210
18	0	78077248
19	0	59128983
20	0	63025520
21	0	48129895
22	0	51304566
