# Supplementary material for: XPC deficiency increases risk of hematologic malignancies through mutator phenotype and characteristic mutational signature
Source: Nat Commun. 2020 Nov 17;11:5834. doi: 10.1038/s41467-020-19633-9 (PMC7672101; doi:10.1038/s41467-020-19633-9)
Supplement: Supplementary file 6 — Supplementary Software 1 [file 41467_2020_19633_MOESM6_ESM.zip › Supplementary_code/fasta2string.java]

import java.util.*;
import java.io.*;
/**
 input : fasta dna file
 output: output file named like in fasta header with only one line: dna string

java fasta2string filename

for v in `ls *.fa*`; do java fasta2string $v; done
wc -l chr*

*/

public class fasta2string {
 public static void main(String[] args) throws Exception {
  PrintStream out = null;
  LineNumberReader lnr = new LineNumberReader(new FileReader(args[0]));
  for (String x = lnr.readLine().trim(); x != null; x = lnr.readLine()) {
   if (x.length() == 0) continue;
   if (x.charAt(0) == '>') {
    if (out != null) out.close();
    out = new PrintStream(x.substring(1).trim().replaceAll("[|/:;]", ""));
   } else {
    out.print(x.toUpperCase());
   }
  }
  out.close();
 }

}
