# Supplementary material for: XPC deficiency increases risk of hematologic malignancies through mutator phenotype and characteristic mutational signature
Source: Nat Commun. 2020 Nov 17;11:5834. doi: 10.1038/s41467-020-19633-9 (PMC7672101; doi:10.1038/s41467-020-19633-9)
Supplement: Supplementary file 6 — Supplementary Software 1 [file 41467_2020_19633_MOESM6_ESM.zip › Supplementary_code/genRD4Genome.java]

/**
 Generate random dna positions for SNPs on whole genome, except X/Y
 INPUT:
  0 Folder with the reference genome in form of 1..22 files. Each file contains a single line which represents a single chromosome sequence without additional symbols (not FASTA format)
  1 Bed file with the intervals of mappable genome regions (high alignability regions)
  2 A VCF file
 OUTPUT:
 stdout: nothing
 stderr: info


 java -Xmx8g genRD4Genome refgenome mappability vcf  1> genRD4Genome.out 2> genRD4Genome.err 

 vcf file format
// 0     	1  	2 	3  	4  	5   	6     	7   	8     	9      	10  
// #CHROM	POS	ID	REF	ALT	QUAL	FILTER	INFO	FORMAT		

*/

import java.util.*;
import java.util.stream.*;
import java.io.*;

public class genRD4Genome {
 static int N = 3;            // default - max length, ODD better
 static byte[] DNA1 = new byte[2084766301];   // DNA  max 2^31 - 1 = 2147483640  chr1-12
 static byte[] DNA2 = new byte[796266985];    // DNA  max 2^31 - 1 = 2147483640  chr1-12
                             

 public static boolean dnacheck(String x) {
  if (x == null) return false;
  for (int i = 0; i < x.length(); ++i) {
   char c = x.charAt(i);
   if (!(c == 'A' || c == 'T' || c == 'C' || c == 'G')) return false;
  }
  return true;
 }

 // collect SNPs stat from vcf stat file
 static int VCFCNT = 0;  // count of SNPs in vcf file
 // statistics of SNPs strings
 static HashMap<String, Integer> VCFSTAT = new HashMap<String, Integer>();
 public static void readVCFStat(String[] args) throws Exception {
  LineNumberReader lnr = new LineNumberReader(new FileReader(args[2]));
  for (String x = lnr.readLine(); x != null; x = lnr.readLine()) {
   x = x.trim(); if (x.length() == 0 || x.charAt(0) == '#') continue;
   String[] st = x.split("\t");
   try {
    if (!(st[3].length() == 1 && st[4].length() == 1)) continue;
    int chr = Integer.parseInt(st[0]);
    long pos = OFFSET4CHR[chr] + Integer.parseInt(st[1]) - 1;
    String dna = null;
    if (pos >= DNACUTPOS) {
     if (pos - DNACUTPOS <= DNA2.length - N) dna = new String(DNA2, (int)(pos - DNACUTPOS), N);
     else continue;
    } else {
     if (pos <= DNACUTPOS - N) dna = new String(DNA1, (int)pos, N);
     else continue;
    }
    if (dnacheck(dna)) {
     ++VCFCNT;
     if (VCFSTAT.containsKey(dna)) VCFSTAT.put(dna, VCFSTAT.get(dna) + 1);
     else VCFSTAT.put(dna, 1);
    }
   } catch (Exception e) {
//    System.err.println(x);
    continue;
   }
  }
  lnr.close();
  System.err.println("VCFSTAT:\t" + VCFSTAT.size() + "\t" + VCFCNT);
  for (String x : VCFSTAT.keySet()) outstat.println(x + "\t" + VCFSTAT.get(x));
 }

 
 // intervals bed data  chr => intervals
 static HashMap<String, ArrayList<int[]>> HMBED = new HashMap<String, ArrayList<int[]>>();
 public static void readbed(String[] args) throws Exception {
  String chrom = null;
  ArrayList<int[]> arrl = null;
  LineNumberReader lnr = new LineNumberReader(new FileReader(args[1]));
  for (String x = lnr.readLine(); x != null; x = lnr.readLine()) {
   StringTokenizer st = new StringTokenizer(x, "\t");
   String chr = st.nextToken();
   if (chrom == null || !chrom.equals(chr)) {
    chrom = chr;
    arrl = new ArrayList<int[]>();
    HMBED.put(chr, arrl);
   }
   // bed file zero based
   int[] intvl = new int[2];
   intvl[0] = Integer.parseInt(st.nextToken()); // + 1; //
   intvl[1] = Integer.parseInt(st.nextToken()); // + 1; //
   arrl.add(intvl);
  }
  lnr.close();
 }

 static long DNACUTPOS = 2084766301;  // position DNA1 -> DNA2
 static long OFFSET = 0; // current offset -> total offset
 // offset map for chr:  start pos -> chr num
 static TreeMap<Long, Integer> CHROFFSET = new TreeMap<Long, Integer>();
 // reverse map: chr num -> offset
 static long[] OFFSET4CHR = new long[32];
 public static void readGenome(String[] args) throws Exception {
  OFFSET = 0;
  int pos = (int)OFFSET;
  for (int chr = 1; chr <= 12; ++chr) {
   CHROFFSET.put(OFFSET, chr);
   // read DNA data
   String fn = args[0] + File.separator + "chr" + chr;
   File f = new File(fn);
   FileInputStream fis = new FileInputStream(f);
   int chrlen = fis.read(DNA1, (int)OFFSET, DNA1.length - (int)OFFSET);
   System.err.println(fn + "\t" + chr + "\t" + OFFSET + "\t"  + chrlen + "\t" + (OFFSET + chrlen));
   if (f.length() != chrlen) System.err.println("ERROR: READ:\t" + f.length() + " <> " + chrlen);
   ArrayList<int[]> bed = HMBED.get("" + chr);
   pos = (int)OFFSET;
   for (int[] intvl : bed) {
    for (int i = pos; i < intvl[0] + (int)OFFSET; ++i) DNA1[i] = 'N';
    for (int i = intvl[0] + (int)OFFSET; i < intvl[1] + (int)OFFSET; ++i) {
     if (DNA1[i] > 'Z') {   // no lowercase letters in files
      DNA1[i] = (byte)(DNA1[i] - 32);
     }
    }
    pos = intvl[1] + (int)OFFSET;
   }
   OFFSET = OFFSET + chrlen;
   for (int i = pos; i < (int)OFFSET; ++i) DNA1[i] = 'N';
  }
  for (int i = pos; i < DNA1.length; ++i) DNA1[i] = 'N';


  for (int chr = 13; chr <= 22; ++chr) {
   CHROFFSET.put(OFFSET, chr);
   // read DNA data
   String fn = args[0] + File.separator + "chr" + chr;
   File f = new File(fn);
   FileInputStream fis = new FileInputStream(f);
   int chrlen = fis.read(DNA2, (int)(OFFSET - DNACUTPOS), DNA2.length - (int)(OFFSET - DNACUTPOS));
   System.err.println(fn + "\t" + chr + "\t" + OFFSET + "\t"  + chrlen + "\t" + (OFFSET + chrlen));
   if (f.length() != chrlen) System.err.println("ERROR: READ:\t" + f.length() + " <> " + chrlen);
   ArrayList<int[]> bed = HMBED.get("" + chr);
   pos = (int)(OFFSET - DNACUTPOS);
   for (int[] intvl : bed) {
    for (int i = pos; i < intvl[0] + OFFSET - DNACUTPOS; ++i) DNA2[i] = 'N';
    for (int i = intvl[0] + (int)(OFFSET - DNACUTPOS); i < intvl[1] + (int)(OFFSET - DNACUTPOS); ++i) {
     if (DNA2[i] > 'Z') {   // no lowercase letters in files
      DNA2[i] = (byte)(DNA2[i] - 32);
     }
    }
    pos = intvl[1] + (int)(OFFSET - DNACUTPOS);
   }
   OFFSET = OFFSET + chrlen;
   for (int i = pos; i < (int)(OFFSET - DNACUTPOS); ++i) DNA2[i] = 'N';
  }
  for (int i = pos; i < DNA2.length; ++i) DNA2[i] = 'N';

  System.err.println(CHROFFSET);
  System.err.println(pos + "\t" + OFFSET + "\t" + DNA1.length + "\t" + DNA2.length);
  for (long x : CHROFFSET.keySet()) {
   System.out.println(CHROFFSET.get(x) + "\t" + x);
   OFFSET4CHR[CHROFFSET.get(x)] = x;
  }
 
 }
 

 static int GENCNT = 0;   // output file counter
 static HashSet<Long> GPOSHS = null; // random positions
 public static void gen1(String[] args) throws Exception {
  HashSet<String> hscomplete = new HashSet<String>();
  int contains = 0, onN = 0, over = 0, add = 0;
  GPOSHS = new HashSet<Long>();
  Random r = new Random(System.currentTimeMillis());
  LongStream ls = r.longs(0, OFFSET - N);   // 3 nucs
  PrimitiveIterator.OfLong itter = ls.iterator();
  Counter cnt = new Counter();
  String dna = null;
  while (itter.hasNext()) {
   long pos = itter.nextLong();
   if (GPOSHS.contains(pos)) {
    ++contains;
    continue;
   } else {
    if (pos >= DNACUTPOS) {
     if (pos - DNACUTPOS <= DNA2.length - N) dna = new String(DNA2, (int)(pos - DNACUTPOS), N);
     else continue;
    } else {
     if (pos <= DNACUTPOS - N) dna = new String(DNA1, (int)pos, N);
     else continue;
    }
    if (VCFSTAT.containsKey(dna)) {  
     if (hscomplete.contains(dna)) {
      ++over;
      if (hscomplete.size() == VCFSTAT.size()) break;  // 3 - 64, 5 - 1024
      continue;
     } else {
      ++add;
      GPOSHS.add(pos);
      cnt.add(dna);
      int gen = cnt.get(dna);
      int need = VCFSTAT.get(dna);
      if (gen == need) hscomplete.add(dna);
     }
    } else {
     ++onN;
     continue;
    }
   }
  }
  outgenstat.println(contains + "\t" + onN + "\t" + over + "\t" + add);

  Counter distcnt = new Counter();
  Counter chrcnt = new Counter();
  TreeSet<Long> ts = new TreeSet(GPOSHS);
  long prev = -1;
  int prevchr = -1;
  for (long x : ts) {
   long chrkey = CHROFFSET.floorKey(x);
   int currchr = CHROFFSET.get(chrkey);
   chrcnt.add(currchr);
   if (prev >= 0 && currchr == prevchr) distcnt.add(x - prev);
   prev = x;
   prevchr = currchr;
  }
 
  for (int i = 1; i < 23; ++i) {
   outchrstat.print(chrcnt.get(i) + "\t");
  }
  outchrstat.println();

  for (long i = 0; i < 201; ++i) {
   outdist.print(distcnt.get(i) + "\t");
  }
  outdist.println();

 }

 static PrintStream outgenstat = null;
 static PrintStream outchrstat = null;
 static PrintStream outdist = null;
 static PrintStream outstat = null;
 public static void main(String[] args) throws Exception {
  outgenstat = new PrintStream("genRD4Genome.gen");
  outchrstat = new PrintStream("genRD4Genome.chr");
  outdist = new PrintStream("genRD4Genome.dist");
  outstat = new PrintStream("genRD4Genome.stat");

  readbed(args);
  readGenome(args);
  readVCFStat(args);
  for (int i = 0; i < 100; ++i) gen1(args); // outrdpos 3-10

  outgenstat.close();
  outchrstat.close();
  outdist.close();
 }

}


class Counter {
 public HashMap<Object, Integer> HM;
 public Counter() {
  HM = new HashMap<Object, Integer>(256, 0.75f);
 }

 public void add(Object O) {
  if (HM.containsKey(O)) {
   HM.put(O, new Integer(HM.get(O).intValue() + 1));
  } else HM.put(O, new Integer(1));
 }

 public int get(Object O) {
  if (HM.containsKey(O)) {
   return HM.get(O).intValue();
  } else return 0;
 }
 
}
